# Supplementary material for: Pathogen effector tactics to suppress plant endomembrane system
Source: Front Plant Sci. 2026 Mar 20;17:1776548. doi: 10.3389/fpls.2026.1776548 (PMC13047107; doi:10.3389/fpls.2026.1776548)
Supplement: Supplementary file 3 [file Table1.xlsx]

## Sheet: ER
Effector name	Pathogen spp	Effector localization	Effector virulence confirm	Host target identification	Host target	Interaction part in effector	Interaction part in host target	Effector function	Interaction validation (exp_method)	References
Pc12	Phytophthora capsici	ER, Golgi	Y	IP-LC-MS/MS	Rab13-2	C-terminus of Pc12	Thr47	interfere with Rab13-2 trafficking to affect secretory pathway	Y2H, Co-IP	Kim et al., 2024
PITG_04367	Phytophthora infestans	ER	nd	nd	nd	nd	nd	nd	nd	Breeze et al., 2023
PITG_09223
PITG_13044
PITG_13048
PITG_15297
PITG_15318
PITG_13045		ER, Golgi
PhRXLR-C13	Plasmopara halstedii	ER
PhRXLR-C21
PhRXLR-C22
HaRXLL492	Hyaloperonospora arabidopsidis	ER
HaRXLL493d
HaRXLL495c
RXLR242	Phytophthora capsici	ER, nucleus	Y	IP-LC-MS/MS	Ras-associated binding guanosine triphosphate hydrolase (RAB GTPase family, RabE1-7 was mainly identified in this paper)	nd	nd	interfere the defense-related protein secretion pathway (PR1) by competative interaction with vesicle-related protein, and disrupt the FLS2 trafficking (interacts with RABA4-3)	BiFC, Co-IP, GST pull down	Li et al., 2022
PbPE	Plasmodiophora brassicae	ER, nucleus	nd	nd	nd	nd	nd	some effector could suppress INF1 or NPP1-mediated cell death	nd	Hossain et al., 2021
PbPE2
PbPE10
PbPE14
PbPE17		ER , Golgi bodies
PbPE1		ER ,Nucleus, Golgi bodies
PbPE3		cis-faced Golgi stack
MoCDIP4	Magnaporthe oryzae	ER	Y	Y2H screening	Rice DnaJ protein with mitochondrial targeting sequence (OsDjA9)	nd	nd	destablizes OsDjA9-OsDRP1E associatation to modify the mitochondria size	Y2H, GST pull down, Luciferase complementation imaging, BiFC	Xu et al., 2020
RipD	Ralstonia solanacearum	ER	nd	nd	nd	nd	nd	suppression of ROS burst and defense related gene expression	nd	Jeon et al., 2020
RipN	Ralstonia solanacearum GMI1000	ER, nucleus	nd	nd	nd	nd	nd	Nudix hydrolase (converts NADH/NAD+ ratio) , promote bacterial growth, suppresses PTI (callose, PTI marker expression down)	nd	Sun et al., 2019
PcAvr3a12	Phytophthora capsici	peri-nuclear ER, ER network, nucleus, cytosol	Y	Y2H screening	peptidyl-prolyl cis-trans isomerase (AtFKBP15-2)	nd	PPIase activity residue	suppression of PPIase activity by interaction with FKBP15-2	Y2H, Co-IP, BiFC	Fan et al., 2018
PvRXLR80	Plasmopara viticola	ER	nd	nd	nd	nd	nd	nd	nd	Liu et al., 2018
PvRXLR151
PsAvh262	Phytophthora sojae	Nucleus (only effector) / ER , haustoria (with host target)	Y	IP-LC-MS/MS	NbBiP5 - GmBiP1 and 4	immunoglubulin/albumin binding domain in effector	nd	stabilization of BiP, suppressing the ER stress mediated cell death	Co-IP , GST pull down , BiFC	Jing et al., 2016
Mp42	Myzus persicae	ER, Plasma membrane	nd	nd	nd	nd	reduce the aphid fecundity	nd	nd	Rodriguez et al., 2014
HopD1	Pseudomonas syringae DC3000	ER	Y	Y2H screening	NAC with transmembrane motif 1 (NTL9)	nd	nd	inhibition of NTL9-mediated gene expression , resulting in ETI response suppression	Y2H, BiFC	Block et al., 2013
HaRxL11	Hyaloperonospora arabidopsidis	ER	nd	nd	nd	nd	nd	nd	nd	Caillaud et al., 2012
HaRxL27
HaRxLL492
HaRxLL493b
HaRxLL493d
HaRxLL493j
HaRxLL495a
HaRxLL495b
HaRxLL495c

## Sheet: Golgi
Effector name	Pathogen spp / host	Effector localization	Effector virulence confirm	Host target identification	Host target	Interaction part in effector	Interaction part in host target	Effector function	Interaction validation (exp_method)	References
PITG_13045	Phytophthora infestans	ER, Golgi	nd	nd	nd	nd	nd	nd	nd	Breeze et al., 2023
PITG_15235		Golgi
PITG_23046
PITG_23202
PITG_14797
ChEC21	Collectotrihum higginsianum	Golgi	nd	nd	nd	nd	nd	nd	nd	Robin et al., 2018
HopM1	Pseudomonas syringae DC3000	TGN/EE	Y (Nomura et al., 2006)	Y2H screening (Nomura et al., 2006)	ADP ribosylation factor guanin nucleotide factor (AtMIN7)	N terminus of effector	nd	promotion of AtMIN7 degradation	GST pull down, Y2H (Nomura et al., 2006)	Nomura et al., 2011

## Sheet: Plasma membrane
Effector name	Pathogen spp / host	Effector localization	Effector virulence confirm	Host target identification	Host target	Interaction part in effector	Interaction part in host target	Effector function	Interaction validation (exp_method)	References
AVRblb2	Phytophthora infestans	Plasma membrane	Y (Bozkurt et al., 2011 / Lee et al., 2024)	IP-LC-MS/MS (Bozkurt et al., 2011) / Y2H screening (Naveed et al., 2019) / Y2H screening (Leet al., 2024)	papain-like cysteine protease C14 (Bozkurt et al., 2011) / Calmodulins (Naveed et al., 2019) / Calmodulin-like protein (CML36) (Lee et al., 2024)	C-terminal part of effector (Bozkurt et al., 2011) / aa 78-82 in the C-terminal (Naveed et al., 2019)	nd	preventing the secretion of C14 into apoplast (Bozkurt et al., 2011) / inhibiting calmodulin - CML36 dissociation from cyclic nucleotide-gated channel to suppress PTI-induced Ca2+ influx (Lee et al., 2024)	Co-IP (Bozkurt et al., 2011) / Y2H, BiFC,GST pull down (Naveed et al., 2019) / Y2H, Co-IP, BiFC, GST pull down (Lee et al., 2024)	Bozkurt et al., 2011 / Naveed et al., 2019 / Lee et al., 2024
CRISIS2	Phytophthora capsici	Plasma membrane	Y	PMA activity suppressing effector screening (Lee et al., 2022)	Plasma membrane H+-ATPase 3 (PMA3)	nd	C-terminal regulatory domain of PMA	inhibition of PMA activity	Y2H, Co-IP	Seo et al., 2023
XopP	Xanthomonas campestris	Plasma membrane (with host target)	Y (Jiang et al., 2009)	Y2H screening	Exo70B	N-terminal part of effector	N-termininal part including E347 residue	overall, suppression or inhibition of PTI-related protein transport and targeting to plasma membrane	Y2H, size exclusion chromatography (SEC), Co-IP, BiFC	Michalopoulou et al., 2022
AvrE	Pseudomonas syringae DC3000	Plasma membrane, PM-associated vesicle like structure	Y	pull down with mass spectrometry	Type one protein phosphatase (TOPP)	nd	nd	ABA signaling manipulation	luciferase complementation assay, Co-IP, Pull down	Hu et al., 2022
CRN78	Phytophthora sojae	Plasma membrane	Y	IP-LC-MS/MS	PIP2-family aquaporin (NbPIP2;2)	Kinase domain	Ser 279 residue	promote the PIP2;2 degradation to manipulate defense-related mechanism provoked by ROS	luciferase complementation assay, Co-IP, BiFC	Ai et al., 2021
PsAvh240	Phytophthora sojae	Plasma membrane	Y	IP-LC-MS/MS	soybean Aspartic protease 1 (GmAP1)	nd	nd	inhibits GmAP1 secretion into apoplast	Co-IP, microscope	Guo et al., 2019
PvRXLR154	Plasmopara viticola	Plasma membrane	nd	nd	nd	nd	nd	nd	nd	Liu et al., 2018
HopAF1	Pseudomonas syringae	Plasma membrane	Y (but it does not enhance the bacterial growth)	Y2H screening (Mukhtar et al., 2011)	methylthioadenosine nucleosidase proteins MTN1, MTN2	C159, H186	nd	disruption of PAMP-induced ethylene biosynthesis by blocking MTN activity	Co-IP, BiFC	Washington et al., 2016
HopF2	Pseudomonas syringae DC3000	Plasma membrane	nd	nd	BAK1 (Zhou et al., 2013)	nd	BAK1 Kinase / transmembrane domain	PTI signaling suppression	Co-IP, BiFC, GST pull down	Zhou et al., 2013
XopJ	Xanthomonas campestris pv.vesicatoria	Plasma membrane	Y	Y2H screening (Ustun et al., 2013)	Proteasome 19S subunit RPT6 (Ustun et al., 2013)	nd	nd	Suppression of Callose deposition (2009), decrease of proteasome activity, SA level and defense gene expression changes (Ustun et al., 2013)	Y2H, BiFC,Co-IP, GST pull down	Bartetzko et al., 2009; Ustun et al., 2013
AvrPto	Pseudomonas syringae DC3000	Plasma membrane (He et al., 2006)	Y	nd	BAK1	Ser46, Tyr89	BAK1 Kinase / transmembrane domain	inhibition of FLS2-BAK1 complex formation	yeast split-ubiquitin assay, Co-IP (Shan et al., 2008) / Co-IP, GST pull down (Zhou et al., 2013)	Shan et al., 2008

## Sheet: Chloroplast
Effector name	Pathogen spp	Effector localization	Effector virulence confirm	Host target identification	Host target	Interaction part in effector	Interaction part in host target	Effector function	Interaction validation (exp_method)	References
cC4	Tomato golden mosaic virus (TGMV)	Chloroplast, nucleus, cytosol	Y	refers to previous study (Woodson et al., 2015)	NbToc64-III, U-box E3 ligase (NbPUB4)	A20, E75 residues in chloroplast transit peptide (cTP)	nd	promotes chloroplast degradation by recruiting of NbPUB4 via ubiquitination	Y2H, BiFC	Mei et al., 2024
Pi23014	Phytophthora infestans	Nucleus (Interaction site), chloroplast	nd	IP-LC-MS/MS	NbRNA-binding protein (RBP3a)	nd	RNA recognition motif (RRM) in N-terminus	affects to photosynthetic activity via modulation of PSII components transcripts	BiFC,Y2H, Co-IP	Li et al., 2024
CP (coat protein)	melon necrotic spot virus (MNSV)	Chloroplast, mitochondria (Navarro et al., 2021)	nd	nd	TOC159A/B, TOM20-1/2	nd	nd	nd	Y2H, BiFC	Sáiz-Bonilla et al., 2023
CSEP080	Erysiphe necator	Chloroplast , plasma membrane	nd	Y2H library screening	cytochrome b6-f complex iron-sulfur subunit (VviB6f) - chloroplast Grapevine pectinesterase (VviPE) - plasma membrane		C terminus of VviB6f with Rieske domain	Promotes VviB6f and VviPE accumulation and affects photosynthesis, inhibits INF1 cell death manipulates VviPE(pectinestrase)	BiFC,Y2H, Co-IP	Mu et al., 2023
PmEC04572	Phyllachora maydis	Chloroplast	nd	nd	nd	nd	nd	nd	nd	Helm et al., 2022
RsCRP1	Rhizoctonia solani	Chloroplast, mitochondria	Y	nd	nd		nd	nd	nd	Tzelepis et al., 2021
RXLR31154	Plasmopara viticola	Chloroplast, nucleus, cytosol	Y	Y2H library screening	oxygen-evolving enhancer (VpOEE2 or VpPsbP in Vitis piasezkii)			PsbP stabilization	BiFC,Y2H, Co-IP	Liu et al., 2021
C4	Tomato yellow leaf curl virus (TYLCV)	Chloroplast, plasma membrane	Y	Affinity-purification and mass spectrometry (AP-MS)	CAS			suppress the SA biosynthesis, CAS-dependent immune response	BiFC, Co-IP	Medina-Puche et al., 2020
EqCSEP01276	Erysiphe quercicola	(sort of) Chloroplast , cytosol	nd	Pull down and IP-LC-MS/MS	HbNCED5 (ABA biosynthesis)		nd	suppresses ROS accumulation and cell death by INF1 suppresses chitin-induced callose deposition, ROS burst, inhibits ABA biosynthesis	BiFC, Y2H, Co-IP	Li et al., 2020
PstCTE1	Puccinia striiformis f. sp. tritici	Chloroplast	nd	nd	nd		nd	nd	nd	Andac et al., 2020
RipAD	Ralstonia solanacearum	Chloroplast	nd	nd	nd	nd	nd	suppression of ROS burst and defense related gene expression	nd	Jeon et al., 2020
SsITL	Sclerotinia sclerotiorum	Chloroplast	Y	IP-LC-MS/MS	Ca2+ sensing receptor (CAS)		N terminus of CAS / Full SsITL	chitin-elicited CAS dependent SA signaling pathway	Y2H, Co-IP, GST pull down	Tang et al., 2020
Pst_12806	Puccinia striiformis f. sp. tritici	Chloroplast	Y	Y2H library screening	TaISP with typical CytB6-f_Fe-S and Rieske domains (photosynthesis-related protein that is involved in the e- transfer chain)		Rieske domain	suppresses BAX-induced cell death and callose deposition decrease the expression level of defense related genes	BiFC,Y2H, Co-IP	Xu et al., 2019
PvRXLR61	Plasmopara viticola	Chloroplast, nucleus	nd	nd	nd	nd	nd	nd	nd	Liu et al., 2018
PvRXLR86		Chloroplast
PvRXLR161		Chloroplast, nucleus
PvRXLR54		Chloroplast, mitochondria, nucleus
HopR1	Pseudomonas syringae DC3000	Chloroplast, cytosol	nd	nd	nd	nd	nd	suppressing the HopQ1-mediated cell death	nd	Zembek et al., 2018
	Pseudomonas syringae pv. phaseolicola
RipAL	Ralstonia solanacearum	Chloroplast	nd	nd	(putatively, chloroplast lipid related sth)	nd	nd	suppression of PTI, SA-signaling gene expression and decrease of SA level	nd	Nakano and Mukaihara 2018
HopM1	Pseudomonas syringae pv. actinidiae	Chloroplast	nd	nd	nd	nd	nd	nd	nd	Choi et al., 2017
CTP1 (Mlp107772)	Melampsora larici-populina	Chloroplast (stroma), mitochondria	nd	nd	nd	nd	nd	nd	nd	Petre et al., 2016
HopK1	Pseudomonas syringae DC3000	Chloroplast	Y	nd	nd	nd	nd	suppresses PTI (less ROS and callose)	nd	Li et al., 2013
HopN1	Pseudomonas syringae DC3000	Chloroplast (thylakoid)	Y (but it does not enhance the bacterial growth)	Pull down and IP-LC-MS/MS	PsbQ (PSII)	nd	nd	suppresses ROS and callose production and inhibits PSII activity (non-cyclic photo e- transport)	pull down	Rodríguez‐Herva et al., 2012
HopI1	Pseudomonas syringae pv. maculicola PmaES4326	Chloroplast stroma	Y	nd	nd	nd	nd	remodels thylakoid structure and suppresses SA biosynthesis	nd	Jelenska et al., 2007

## Sheet: Mitochondria
Effector name	Pathogen spp / host	Effector localization	Effector virulence confirm	Host target identification	Host target	Interaction part in effector	Interaction part in host target	Effector function	Interaction validation (exp_method)	References
RsIA_CtaG/Cox11	Rhizoctonia solani AG-1	Mitochondria	Y	Transcripome analysis	COXVIIa	nd	nd	nd	Co-IP, BiFC	Zhang et al., 2024
PITG_09216	Phytophthora infestans	Mitochondria	nd	nd	nd	nd	nd	nd	nd	Breeze et al., 2023
PITG_09218
PITG_22884
AvrPita	Magnaporthe oryzae	Mitochondria	Y	Y2H screening	Cytochrome c oxidase (COX11)	nd	C-terminus of COX11	suppression of ROS	Y2H, GST pull-down	Han et al., 2021
HopG1	Pseudomonas syringae DC3000	Mitochondria	Y	nd	nd	nd	nd	suppresses the mitochondrial respiration, resulting in ROS accumulation	nd	Block et al., 2010

## Sheet: Peroxisome
Effector name	Pathogen spp / host	Effector localization	Effector virulence confirm	Host target identification	Host target	Interaction part in effector	Interaction part in host target	Effector function	Interaction validation (exp_method)	References
PpE18	Phytophthora parasitica	Peroxisome, ER	Y	IP-LC-MS/MS	peroxisome membrane-associated ascorbate peroxidase (NbAPX3-1), ankyrin repeat-containing protein (NbANKr2)	nd	nd	inhibits ROS scavinging activity of NbAPX3-1, destablizes NbAPX3-1-NbANKr2 interaction	Luciferase complementation assay, Co-IP, GST Pull down	Cao et al., 2024
ChEC51a	Collectotrihum higginsianum	Peroxisome	nd	nd	nd	nd	nd	nd	nd	Robin et al., 2018
ChEC89
ChEC96
γb	Barley stripe mosaic virus (BSMV)	Peroxisome	nd	IP-LC-MS/MS	Glycolate oxidase (GOX)	nd	nd	inhibits ROS accmulation and GOX activity	Co-IP, BiFC, GST Pull down, Gel filtration assay	Yang et al., 2018
RipAK	Ralstonia solanacearum	Peroxisome	Y	Pull down	Catalaes (AtCAT1~3)	nd	H65 residue for CAT activity	suppresses HR cell death in tobacco, inhibits CAT activity	Y2H, BiFC	Sun et al., 2017
P8	Rice dwarf phytoreovirus (RDV)	Peroxisome	nd	Y2H library screening	Glycolate oxidase (GOX)	nd	nd	nd	Y2H, Co-IP	Zhou et al., 2007
